# Supplementary material for: Keratin Expression in Podocytopathies, ANCA-Associated Vasculitis and IgA Nephropathy
Source: Int J Mol Sci. 2024 Feb 2;25(3):1805. doi: 10.3390/ijms25031805 (PMC10855225; doi:10.3390/ijms25031805)
Supplement: Supplementary file 1 [file ijms-25-01805-s001.zip]

Archive with 1 entries (1 files):
- ijms-2800861-supplementary.pdf
